# Supplementary material for: Flame-retardant Cl-substituted electrolyte for low-temperature and high-voltage lithium-ion batteries with fast interfacial kinetics
Source: Natl Sci Rev. 2025 Sep 27;13(1):nwaf420. doi: 10.1093/nsr/nwaf420 (PMC12796800; doi:10.1093/nsr/nwaf420)
Supplement: nwaf420_Supplemental_Files [file nwaf420_supplemental_files.zip]

Archive with 5 entries (5 files):
- NSR-2025-1417-SI.pdf
- Video_S1-_Ignition_experiment_of_DMC_solvent.mp4
- Video_S2-_Ignition_experiment_of_CMMC_solvent_.mp4
- Video_S3-Penetration_experiment_of_CMMC_Ele..mp4
- Video_S4-Temperature_detection_during_the_penetration_experiment_of_CMMC_Ele..mp4
